# Supplementary material for: Glutamatergic and N-Acetylaspartate Metabolites in Bipolar Disorder: A Systematic Review and Meta-Analysis of Proton Magnetic Resonance Spectroscopy Studies
Source: Int J Mol Sci. 2022 Aug 11;23(16):8974. doi: 10.3390/ijms23168974 (PMC9409038; doi:10.3390/ijms23168974)
Supplement: Supplementary file 1 [file ijms-23-08974-s001.zip]

Archive with 1 entries (1 files):
- ijms-1832409-supplementary.pdf
